# Supplementary material for: No Evidence for Trade-Offs Between Lifespan, Fecundity, and Basal Metabolic Rate Mediated by Liver Fatty Acid Composition in Birds
Source: Front Cell Dev Biol. 2021 Mar 29;9:638501. doi: 10.3389/fcell.2021.638501 (PMC8045231; doi:10.3389/fcell.2021.638501)
Supplement: Supplementary file 2 [file Table_2.XLSX]

## Sheet: Sheet1
Species	SFA	MUFA	PUFA	PUFAn3	ACL	DBI	PI	AI	C14.0	C14.1	C16.0	C16.1.n7	C18.0	C18.1.n9	C18.2.n6	C18.3.n3	C18.4.n3	C20.0	C20.1.n9	C20.2.n6	C20.3.n6	C20.4.n6	C20.5.n3	C22.0	C22.1.n9	C22.4.n6	C22.5.n6	C22.5.n3	C22.6.n3	C24.0	C24.1.n9	C24.5.n3	C24.6.n3	BodyMass	AnnualFecundity	Lifespan	Recoveries	BMR	MigrationDistance
Accipiter gentilis	0.4587	0.2821	0.2591	0.155924	17.97	112.57	78.44	32.48	0.0039	0.001	0.2089	0.0116	0.2393	0.2547	0.1243	0.0033	0.0019	0.0027	0.0037	0.0026	0.0025	0.0848	0.0012	0.003	0.0098	0.0032	0.0015	0.003	0.024	0.0009	0.0012	0.0013	0.0057	913.75	3.5	22	26435		0
Accipiter nisus	0.5127	0.2107	0.2765	0.19349	18.05	118.61	96.12	43.15	0.0076	0.0014	0.2317	0.0075	0.2665	0.1795	0.1075	0.0023	0.0017	0.0029	0.0039	0.0039	0.0024	0.1023	0.0013	0.0029	0.017	0.0035	0.0034	0.0031	0.04	0.0011	0.0015	0.0014	0.0037	188.32	4.5	20.4	32938	3.42	1.83
Acrocephalus palustris	0.6248	0.2045	0.1707	0.269479	17.27	72.94	46.63	107.19	0.0206	0.001	0.4126	0.0309	0.1881	0.1606	0.0918	0.0172	0.0011	0.0013	0.0017	0.0022	0.0041	0.0238	0.0005	0.0011	0.0091	0.0014	0.0015	0.0039	0.0209	0.0012	0.0011	0.0008	0.0016	11.91	4	8.9	33306	0.73	7.07
Aegithalos caudatus	0.4989	0.2345	0.2666	0.227682	17.99	116.58	91.78	54.68	0.0062	0.0014	0.2274	0.01	0.2569	0.2115	0.1126	0.0046	0.001	0.0038	0.004	0.0032	0.0026	0.0834	0.0006	0.0037	0.0065	0.0022	0.0019	0.0069	0.0424	0.0009	0.0011	0.0009	0.0043	6.91	10	11.1	188931	0.72	0
Aegolius funereus	0.5092	0.1361	0.3548	0.231398	18.09	134.99	118.07	70.9	0.0074	0.0025	0.2253	0.0055	0.2701	0.1155	0.1631	0.0082	0.0018	0.0025	0.0033	0.0057	0.0024	0.0965	0.0008	0.0019	0.0076	0.0024	0.0026	0.0025	0.0651	0.002	0.0017	0.0007	0.003	146.89	5	15	13027	4.07	0
Alauda arvensis	0.4732	0.1755	0.3512	0.335137	18.29	154.68	144.76	89.28	0.0068	0.0021	0.2414	0.0119	0.2178	0.1421	0.0935	0.0108	0.0016	0.002	0.0037	0.0122	0.0056	0.1113	0.0011	0.0025	0.0135	0.0064	0.0045	0.0184	0.0808	0.0028	0.0022	0.0017	0.0033	27.38	12	10	6536	2.6	0
Alcedo atthis	0.4942	0.2594	0.2464	0.422484	18.08	130.09	116.07	122.54	0.0077	0.0008	0.2578	0.0177	0.2217	0.2239	0.0536	0.007	0.0019	0.0024	0.0033	0.0031	0.0041	0.0753	0.0008	0.0031	0.0113	0.0023	0.0037	0.0118	0.0793	0.0015	0.0024	0.0009	0.0024	91.66	9.75	21	23962	1.36	1.37
Spatula clypeata	0.418	0.2504	0.3316	0.471954	18.5	178.96	180.34	158.63	0.01	0.002	0.2128	0.0237	0.1898	0.2131	0.0375	0.0081	0.0031	0.0026	0.0032	0.0078	0.0043	0.0831	0.0011	0.0014	0.0064	0.0046	0.0378	0.0101	0.1265	0.0015	0.0019	0.0014	0.0062	595	10	20.3	4621	13.96	3.71
Anas crecca	0.4169	0.4058	0.1773	0.142132	17.74	102.47	60.41	33.64	0.0058	0.001	0.2641	0.021	0.1442	0.3752	0.0627	0.0014	0.0006	0.0012	0.0026	0.0025	0.0055	0.0725	0.0005	0.001	0.0055	0.0049	0.0037	0.002	0.0184	0.0005	0.0005	0.0005	0.0018	322.39	9.5	21.5	53250	6	3.56
Mareca penelope	0.5133	0.1612	0.3255	0.140707	18.13	117.53	89.53	25.94	0.0037	0.0008	0.1947	0.0082	0.3032	0.1234	0.1569	0.0084	0.0038	0.0064	0.0045	0.0081	0.0074	0.0993	0.0014	0.0042	0.0219	0.0055	0.0023	0.0082	0.0169	0.001	0.0025	0.002	0.0051	570	8.5	35.2	10183	10.15	3.98
Anser anser	0.4376	0.2561	0.3064	0.32376	18.12	132.08	100.26	49.56	0.0026	0.0007	0.1895	0.0076	0.2396	0.2236	0.0892	0.0435	0.0017	0.0021	0.0032	0.003	0.0038	0.1047	0.0311	0.002	0.0201	0.0036	0.003	0.0078	0.0127	0.0019	0.0008	0.001	0.0014	3950	5	23.58	145755	39.01	1.46
Anthus spinoletta	0.5365	0.2646	0.1989	0.292609	17.63	94.61	66.93	90.49	0.0099	0.0016	0.3299	0.0171	0.1922	0.2336	0.092	0.0066	0.0013	0.0019	0.0024	0.0032	0.0028	0.0387	0.0012	0.0016	0.0085	0.0019	0.0021	0.0149	0.0311	0.0011	0.0013	0.0008	0.0023	16.98	7.5	8.8	5312		1.51
Arenaria interpres	0.4396	0.412	0.1484	0.244609	17.64	89.47	45.34	42.89	0.0077	0.0007	0.2489	0.0304	0.1803	0.3735	0.0696	0.0085	0.002	0.0012	0.0041	0.0015	0.0019	0.0349	0.0003	0.0011	0.0021	0.0032	0.001	0.0097	0.0128	0.0004	0.0011	0.0006	0.0024	83.79	4	21.4	14410	3.32	4.54
Asio flammeus	0.4471	0.2375	0.3154	0.309765	18.17	138.77	116.61	86.46	0.0038	0.0005	0.216	0.0083	0.2227	0.2043	0.1171	0.0179	0.001	0.0021	0.004	0.0043	0.0038	0.0876	0.0008	0.0014	0.0189	0.0026	0.0022	0.0053	0.071	0.0011	0.0014	0.0007	0.001	313.88	6	20.75	1052		1.97
Asio otus	0.4686	0.3176	0.2138	0.275491	17.76	106.26	72.95	62.02	0.0085	0.0022	0.26	0.0241	0.1963	0.281	0.0842	0.0153	0.0012	0.0018	0.0041	0.0026	0.0027	0.0612	0.0008	0.0011	0.0048	0.0025	0.0018	0.0037	0.0347	0.0008	0.0014	0.0006	0.0026	293.04	4	17.92	8303	3.43	0
Athene noctua	0.4176	0.2452	0.3372	0.288553	18.23	148.35	127.39	89.85	0.0031	0.0015	0.2086	0.0057	0.2002	0.2224	0.1324	0.0051	0.0016	0.0034	0.0049	0.0075	0.0022	0.0894	0.0009	0.0012	0.0084	0.0046	0.0039	0.006	0.0773	0.0012	0.0023	0.0013	0.0051	126.9	3.5	11.1	44149		0
Aythya fuligula	0.4574	0.3382	0.2044	0.238748	17.89	109.67	76.39	29.55	0.0152	0.0013	0.2187	0.0333	0.2168	0.2899	0.0521	0.0105	0.0014	0.0035	0.0044	0.0039	0.0037	0.0858	0.0007	0.0022	0.0075	0.007	0.0031	0.0075	0.021	0.0009	0.0018	0.0015	0.0062	695	9.5	45.25	27875	9.73	3.12
Branta bernicla	0.5059	0.1593	0.3348	0.226105	18.28	145.51	133	31.74	0.0039	0.0005	0.2268	0.0054	0.2668	0.1397	0.0696	0.0082	0.0021	0.0033	0.003	0.0038	0.0051	0.1631	0.0012	0.0039	0.0096	0.0129	0.0046	0.013	0.0455	0.0012	0.0012	0.0042	0.0015	800	4	28.8	1688		0.62
Branta leucopsis	0.4246	0.3636	0.2118	0.603399	17.75	105.57	58.8	41.25	0.0049	0.0008	0.2091	0.0146	0.208	0.3433	0.0375	0.1039	0.001	0.0012	0.0022	0.0044	0.0037	0.0364	0.0003	0.001	0.002	0.0014	0.0006	0.0093	0.011	0.0005	0.0008	0.0005	0.0018	2180	4.5	28.2	13352		0.35
Bubo bubo	0.4728	0.2115	0.3157	0.202407	18.23	136.79	116.34	40.46	0.004	0.0014	0.2105	0.0099	0.2508	0.1735	0.1017	0.0025	0.0015	0.003	0.0053	0.0063	0.003	0.1304	0.0012	0.0028	0.0191	0.0066	0.0037	0.0059	0.0476	0.0016	0.0023	0.0014	0.0038	1891.67	3	27.3	9225		0
Buteo buteo	0.4772	0.2377	0.2851	0.203788	18.02	122.74	95.56	36.28	0.0075	0.0027	0.238	0.0102	0.2244	0.2029	0.1056	0.0101	0.002	0.003	0.0047	0.0049	0.004	0.1039	0.001	0.0033	0.0143	0.0066	0.0021	0.0072	0.0324	0.0011	0.0027	0.0012	0.0042	668.69	3	28.75	31068	13.52	0
Buteo lagopus	0.5171	0.1654	0.3175	0.282835	18	131.04	113.3	55.78	0.0047	0.0006	0.2705	0.0057	0.2376	0.1493	0.1044	0.0228	0.0024	0.0018	0.0035	0.0046	0.0054	0.1069	0.0012	0.0014	0.0052	0.0045	0.0021	0.0078	0.0531	0.0011	0.0012	0.0012	0.0013	1010	3.5	18.75	916		1.37
Caprimulgus europaeus	0.4557	0.2837	0.2607	0.249329	17.87	109.9	71.72	21.07	0.0046	0.0011	0.2258	0.0209	0.2196	0.2486	0.1186	0.0279	0.0013	0.002	0.0032	0.0036	0.0043	0.0666	0.001	0.0029	0.0067	0.0021	0.0006	0.0208	0.0078	0.0008	0.0031	0.0011	0.0051	63.11	3	11.9	1893		5.99
Linaria cannabina	0.4262	0.1702	0.4036	0.138751	18.15	140.34	109.75	58.11	0.0029	0.0006	0.1772	0.0022	0.2397	0.1588	0.2352	0.0022	0.0007	0.003	0.0028	0.0061	0.0074	0.087	0.001	0.0028	0.0048	0.0025	0.0094	0.002	0.0453	0.0007	0.001	0.0016	0.0032	18.69	12.5	9.4	36993	1.22	0
Chloris chloris	0.436	0.2402	0.3238	0.147931	18.17	122.99	88.36	62.34	0.004	0.0009	0.1961	0.004	0.2261	0.1889	0.1879	0.0028	0.002	0.0029	0.0057	0.0056	0.0037	0.0686	0.0012	0.0058	0.0391	0.0029	0.0073	0.002	0.0339	0.0011	0.0016	0.0024	0.0036	24.54	10	13.6	289855	1.71	0
Spinus spinus	0.5362	0.1456	0.3182	0.0889378	17.94	104	73.11	72.07	0.0055	0.0011	0.2234	0.0013	0.2993	0.119	0.2041	0.0013	0.0016	0.0031	0.008	0.0072	0.0092	0.0578	0.002	0.0034	0.0149	0.0025	0.009	0.0014	0.0171	0.0015	0.0013	0.0017	0.0032	12.21	8	13.5	158784	1.05	0.97
Certhia brachydactyla	0.5568	0.1938	0.2493	0.229844	17.66	97.42	70.8	84.74	0.0092	0.0012	0.3132	0.0147	0.2285	0.1664	0.1381	0.013	0.0014	0.0027	0.003	0.0016	0.0047	0.0444	0.0011	0.0022	0.0071	0.0013	0.0018	0.0046	0.0317	0.0012	0.0014	0.002	0.0035	9.3	13	5.75	11027		0
Certhia familiaris	0.4602	0.2455	0.2943	0.283045	18.48	133.09	111.92	81.1	0.0096	0.0015	0.1892	0.0077	0.2531	0.1397	0.1171	0.0037	0.001	0.0034	0.0096	0.0022	0.0021	0.0859	0.0008	0.0032	0.0854	0.0012	0.0024	0.005	0.0667	0.0016	0.0016	0.0015	0.0046	6.41	8.25	8.2	25744		0
Cinclus cinclus	0.6227	0.1692	0.2081	0.331091	17.36	86.69	65.55	73.72	0.0212	0.0023	0.4031	0.0279	0.1947	0.1337	0.0865	0.0279	0.0005	0.0017	0.0017	0.0017	0.0021	0.0453	0.0006	0.0015	0.0027	0.0014	0.0021	0.009	0.0273	0.0005	0.001	0.0016	0.002	55.59	6.75	10.6	34295	3.42	0
Circus aeruginosus	0.4688	0.1845	0.3467	0.222094	18.24	142.75	123.64	50.23	0.0027	0.0006	0.1891	0.0059	0.2716	0.1649	0.1295	0.0067	0.0013	0.0021	0.0029	0.0029	0.0042	0.1258	0.0014	0.002	0.0087	0.004	0.0031	0.0064	0.0577	0.0013	0.0015	0.0013	0.0022	473.33	5.5	20.1	4081		5.06
Coccothraustes coccothraustes	0.4471	0.203	0.3499	0.182624	18.16	130.5	99.42	56.05	0.0039	0.0012	0.1917	0.0049	0.245	0.1642	0.1789	0.0153	0.0017	0.0025	0.005	0.0059	0.0039	0.0899	0.001	0.0028	0.0261	0.0036	0.004	0.0044	0.036	0.0012	0.0017	0.0011	0.0044	53.2	4.5	12.6	13087		0
Columba oenas	0.3749	0.3245	0.3006	0.160346	18.18	133.18	95.44	29.96	0.0074	0.0024	0.1636	0.0145	0.1971	0.2844	0.1317	0.0016	0.0017	0.003	0.0037	0.0024	0.0051	0.1023	0.0014	0.0028	0.0176	0.0083	0.0025	0.0088	0.0242	0.0011	0.0018	0.0024	0.0081	190.2	6	12.6	6359		0
Columba palumbus	0.442	0.202	0.356	0.086236	18.07	117.75	77.52	22.61	0.0033	0.0015	0.142	0.0034	0.2902	0.1778	0.2393	0.004	0.0011	0.0027	0.007	0.0038	0.0031	0.074	0.0009	0.003	0.0111	0.0039	0.0011	0.0052	0.0133	0.0007	0.0011	0.0014	0.0048	447.3	3	17.7	13498		1.46
Corvus corax	0.5569	0.1758	0.2672	0.185629	17.83	114.62	96.78	40.16	0.0098	0.0024	0.321	0.0119	0.2206	0.1508	0.0871	0.004	0.0012	0.0022	0.0022	0.0046	0.0057	0.1014	0.0013	0.0019	0.0074	0.0068	0.0121	0.0045	0.0337	0.0015	0.0011	0.0007	0.0042	1135	5	23.25	21570	19.8	0
Corvus corone	0.5519	0.1953	0.2528	0.21875	17.94	115.61	98.94	45.75	0.0084	0.0015	0.2912	0.0076	0.2464	0.1742	0.0694	0.0029	0.0012	0.0022	0.003	0.0047	0.0058	0.0996	0.0011	0.0022	0.0074	0.0058	0.0122	0.006	0.0384	0.0015	0.0016	0.001	0.0047	472.5	4.5	19.2	24667		0
Corvus frugilegus	0.574	0.1845	0.2416	0.201987	17.73	102.13	81.65	47.85	0.0086	0.0016	0.3259	0.0075	0.2352	0.1667	0.1013	0.0036	0.0011	0.0019	0.0029	0.0032	0.0043	0.0724	0.0011	0.0016	0.0047	0.0043	0.0073	0.0059	0.0327	0.0007	0.001	0.001	0.0034	487.19	4	23.75	11946	9.42	0
Corvus monedula	0.4336	0.3251	0.2413	0.276834	18.25	122.07	92.25	73.74	0.0039	0.0008	0.2172	0.0105	0.2053	0.2444	0.0854	0.0036	0.0016	0.0025	0.0081	0.0028	0.0049	0.0759	0.0022	0.0031	0.0597	0.0028	0.0025	0.0074	0.0491	0.0017	0.0015	0.0008	0.0021	209.22	5	20.3	36607	6.19	0
Cyanistes caeruleus	0.4569	0.229	0.314	0.176433	18.07	124.67	92.88	31.02	0.0053	0.0005	0.1978	0.0073	0.2463	0.2023	0.1395	0.0151	0.0023	0.0023	0.004	0.0043	0.0049	0.1055	0.001	0.0043	0.0138	0.0022	0.0022	0.0068	0.0255	0.0011	0.0011	0.0013	0.0034	11.13	11	11.6	1048723		0
Dendrocopos major	0.4281	0.3447	0.2271	0.154998	17.98	111.11	72.92	31.58	0.0102	0.0017	0.2082	0.0069	0.2011	0.3133	0.0943	0.0046	0.0023	0.0032	0.0038	0.0021	0.0032	0.0809	0.0016	0.0039	0.0174	0.0038	0.0075	0.0033	0.0194	0.0016	0.0016	0.0009	0.0031	78.49	5.5	12.7	45804		0
Dryocopus martius	0.4353	0.3074	0.2573	0.246405	18.17	130.89	104.61	48.9	0.0047	0.001	0.1912	0.0079	0.2335	0.2851	0.0606	0.0031	0.0014	0.002	0.0031	0.004	0.0079	0.1139	0.0012	0.0028	0.0089	0.0036	0.0039	0.0072	0.0466	0.0011	0.0014	0.0008	0.0031	276.35	5	14	3100		0
Emberiza calandra	0.454	0.3315	0.2145	0.230303	17.64	101.24	62.98	98.38	0.011	0.0024	0.2913	0.0276	0.1474	0.2878	0.1152	0.0101	0.0016	0.0018	0.0032	0.0025	0.0046	0.038	0.0025	0.0013	0.009	0.0012	0.0035	0.0025	0.0297	0.0012	0.0014	0.0008	0.0022	43.94	7.5	10.6	1383		0
Emberiza citrinella	0.4555	0.3505	0.194	0.248454	17.8	105.46	71.89	79.33	0.0061	0.0014	0.2614	0.0251	0.1838	0.3121	0.076	0.0017	0.0011	0.0018	0.0025	0.0021	0.0058	0.0566	0.0007	0.0014	0.0081	0.0015	0.0039	0.0015	0.0397	0.001	0.0013	0.001	0.0025	27.48	8	13.25	37671	1.57	0
Erithacus rubecula	0.5012	0.2573	0.2415	0.349896	17.85	114.03	90.7	125.55	0.0109	0.0018	0.2887	0.0166	0.1959	0.2203	0.096	0.012	0.0015	0.0022	0.0032	0.0047	0.0032	0.0485	0.0018	0.002	0.0136	0.0018	0.0029	0.0085	0.0568	0.0015	0.0016	0.0012	0.0027	16.94	10	19.3	408229	1.01	1.46
Falco columbarius	0.4721	0.2761	0.2518	0.147339	17.82	109.06	74.8	26.63	0.0166	0.0023	0.2031	0.0309	0.2466	0.238	0.1161	0.0067	0.0013	0.0029	0.0026	0.0033	0.0022	0.0893	0.0006	0.0022	0.0017	0.0027	0.0011	0.0021	0.021	0.0006	0.0006	0.0018	0.0036	145.35	4	12.7	1837		1.23
Falco tinnunculus	0.4817	0.2288	0.2895	0.246978	18.13	129	106.4	48.74	0.0062	0.002	0.2255	0.0113	0.2443	0.1884	0.0886	0.0124	0.0017	0.0023	0.0051	0.0051	0.0054	0.1104	0.0011	0.0023	0.0206	0.0059	0.0026	0.007	0.0447	0.0011	0.0013	0.0009	0.0037	187.06	4.5	20.4	61840	2.79	6
Ficedula albicollis	0.6415	0.2499	0.1085	0.274654	17.07	57.51	28.03	64.26	0.0302	0.0019	0.4699	0.0296	0.1392	0.1975	0.0557	0.015	0.0013	0.0012	0.0025	0.0021	0.0021	0.0168	0.0009	0.0006	0.018	0.0008	0.0012	0.0031	0.0078	0.0004	0.0004	0.0005	0.0012	11.47	6	9.8	5473		6.78
Fringilla coelebs	0.4744	0.1994	0.3262	0.15512	17.97	115.87	83.26	86.24	0.0052	0.0009	0.225	0.0047	0.2369	0.169	0.209	0.0038	0.0016	0.0027	0.0037	0.0049	0.0049	0.0491	0.0014	0.0033	0.0194	0.0019	0.0058	0.0017	0.0363	0.0012	0.0016	0.0021	0.0037	23.39	4.5	16.3	186952	1.34	0
Fringilla montifringilla	0.4061	0.2122	0.3818	0.0557884	17.87	116.84	69.51	41.3	0.0067	0.001	0.1814	0.0013	0.2136	0.2031	0.3011	0.0012	0.0014	0.0023	0.0019	0.0033	0.0031	0.0417	0.0011	0.0013	0.0039	0.0023	0.009	0.001	0.0119	0.0007	0.001	0.0021	0.0026	25.2	6	14.75	33842	1.38	0.98
Fulica atra	0.453	0.2457	0.3014	0.300597	18.11	127.93	97.38	35.41	0.0057	0.0015	0.1842	0.0167	0.2566	0.2132	0.101	0.0368	0.002	0.0027	0.0029	0.0048	0.0066	0.0863	0.0008	0.0025	0.0097	0.0083	0.0036	0.0224	0.0232	0.0014	0.0017	0.001	0.0044	765	8	20.6	95268	7.36	4.34
Fulmarus glacialis	0.4843	0.2877	0.228	0.336842	18.03	116.64	93.41	107.5	0.0073	0.001	0.2375	0.0093	0.23	0.2516	0.0786	0.0026	0.0019	0.0047	0.0162	0.0027	0.0044	0.0608	0.0008	0.0038	0.0084	0.0027	0.0019	0.0069	0.0602	0.001	0.0012	0.0025	0.0019	590	1	43.9	4233	13.75	0.93
Garrulus glandarius	0.4762	0.308	0.2158	0.18721	17.91	105.85	73.04	42.43	0.0051	0.0017	0.2448	0.0057	0.2194	0.2864	0.0812	0.0035	0.0033	0.0036	0.0044	0.0038	0.0076	0.071	0.0007	0.0022	0.0059	0.0041	0.0078	0.0043	0.0218	0.0011	0.0039	0.0018	0.005	185.75	6	17	14124	4.99	0
Haematopus ostralegus	0.3938	0.4051	0.2012	0.223161	18.86	120.44	83.19	18.98	0.0037	0.0007	0.1781	0.0115	0.202	0.1933	0.0221	0.0029	0.0027	0.0036	0.013	0.0056	0.0054	0.1132	0.0018	0.0053	0.1855	0.008	0.0021	0.0193	0.0143	0.0011	0.0011	0.001	0.0029	532	3	43.3	58292	10.48	3.46
Hippolais icterina	0.5517	0.2629	0.1854	0.360302	17.58	94.89	70.93	107.07	0.0122	0.0016	0.3363	0.0388	0.1984	0.213	0.0705	0.0082	0.0033	0.0025	0.0018	0.0017	0.003	0.0401	0.0009	0.0013	0.0061	0.0012	0.0021	0.0105	0.0399	0.001	0.0016	0.0011	0.0029	12.81	4.5	10.8	4743	1.69	6.77
Hirundo rustica	0.5407	0.256	0.2032	0.286417	17.61	96.23	68.53	65.39	0.016	0.0022	0.3477	0.0326	0.1714	0.1931	0.0773	0.0154	0.0017	0.0025	0.0031	0.0022	0.0053	0.057	0.0009	0.0024	0.0241	0.002	0.0014	0.0089	0.028	0.0009	0.0011	0.0008	0.0025	16.81	11.25	11.1	109714	1.08	6.23
Jynx torquilla	0.489	0.3662	0.1447	0.194195	17.69	85.62	47.08	33.06	0.0087	0.0007	0.2578	0.0169	0.2171	0.3374	0.0586	0.0043	0.0014	0.0029	0.0023	0.0019	0.0032	0.0492	0.001	0.002	0.0081	0.0018	0.0019	0.0048	0.0121	0.0006	0.0009	0.0013	0.0032	38.31	8.5	6.8	4331		4.76
Lanius collurio	0.5601	0.1606	0.2794	0.242305	17.68	108.2	86.25	64.86	0.0103	0.0012	0.3335	0.0129	0.2094	0.1403	0.1299	0.018	0.0018	0.0038	0.0017	0.0031	0.0044	0.0693	0.001	0.0017	0.0029	0.0022	0.0029	0.0045	0.0396	0.0014	0.0015	0.0008	0.002	26	5	10.1	7929	1.38	6.47
Larus argentatus	0.4468	0.2929	0.2603	0.18325	18.27	127.1	99.12	25.99	0.0058	0.0017	0.2024	0.0084	0.232	0.2336	0.0636	0.0021	0.001	0.0024	0.0074	0.0053	0.0029	0.1283	0.0011	0.003	0.0405	0.0087	0.0039	0.0114	0.0273	0.0012	0.0013	0.0009	0.0039	781.4	3	34.75	482565	17.83	0.12
Larus canus	0.5392	0.2834	0.1774	0.259301	17.61	99.05	74.4	34.38	0.024	0.0046	0.2823	0.0788	0.2269	0.1904	0.0286	0.0042	0.0008	0.0024	0.0024	0.0039	0.003	0.0871	0.0008	0.0021	0.006	0.0055	0.0033	0.0145	0.0229	0.0016	0.0012	0.0005	0.0023	420.15	3	33.7	73914	8.1	0.62
Larus fuscus	0.4433	0.2654	0.2912	0.21669	18.49	134.93	110.48	43.64	0.0049	0.0007	0.1843	0.0064	0.2474	0.1724	0.0912	0.003	0.0016	0.0027	0.0075	0.0041	0.0031	0.1162	0.001	0.0029	0.0762	0.007	0.0065	0.0058	0.0477	0.0011	0.0022	0.001	0.003	590.5	3	34.8	242723		3.75
Larus marinus	0.5229	0.2655	0.2115	0.269504	17.98	106.84	83.7	60.17	0.0046	0.0013	0.2497	0.0058	0.2603	0.2381	0.0676	0.0017	0.0019	0.0039	0.0083	0.0032	0.0018	0.0739	0.0022	0.0027	0.0087	0.0055	0.0027	0.0044	0.0405	0.0017	0.0034	0.0011	0.0052	1060	2.5	32.75	34320		0.21
Larus ridibundus	0.4932	0.2627	0.244	0.239344	18.05	119.86	97.36	45.13	0.008	0.0016	0.2452	0.0122	0.2328	0.2281	0.0659	0.003	0.0013	0.0023	0.004	0.0055	0.0034	0.093	0.001	0.0034	0.0153	0.007	0.0109	0.0079	0.0401	0.0016	0.0015	0.0012	0.0039	249.16	2.5	32.75	472000	6.7	1.55
Lophophanes cristatus	0.4668	0.2575	0.2757	0.232499	17.9	120.92	92.02	49.81	0.0285	0.0022	0.2161	0.0104	0.2159	0.2353	0.11	0.0132	0.0014	0.0022	0.0026	0.0033	0.0049	0.0901	0.0009	0.0024	0.0053	0.0015	0.002	0.0057	0.0391	0.0017	0.0018	0.0008	0.003	9.85	6.5	11.6	12180		0
Loxia curvirostra	0.5435	0.0232	0.4333	0.180937	18.23	141.74	129.35	70.4	0.0038	0.0017	0.2081	0.0018	0.3184	0.0077	0.2295	0.0023	0.0014	0.0033	0.0029	0.0081	0.0077	0.1041	0.0013	0.008	0.0071	0.003	0.0025	0.0027	0.0644	0.002	0.002	0.0014	0.0049	29.86	8	14.25	3738	2.16	0
Lymnocryptes minimus	0.4691	0.2939	0.2371	0.173345	18.07	121.39	93.24	17.83	0.0065	0.0008	0.2169	0.0144	0.2418	0.2652	0.0275	0.0054	0.0009	0.0015	0.0016	0.0059	0.0104	0.1456	0.0009	0.0019	0.0109	0.0046	0.0021	0.0155	0.0147	0.0004	0.0009	0.0009	0.0028	54.47	8	12.3	1933		4.35
Mergus serrator	0.4829	0.2697	0.2473	0.258391	18.1	133.18	116.16	36.16	0.0057	0.0022	0.2442	0.0207	0.2268	0.2363	0.0178	0.0021	0.0015	0.0023	0.0026	0.0023	0.0026	0.1501	0.0015	0.0023	0.0065	0.0064	0.0042	0.005	0.0502	0.0016	0.0014	0.0006	0.003	1185	9	21.3	777		0.75
Motacilla alba	0.47	0.2458	0.2842	0.323012	18.11	134.57	115.9	87.7	0.0106	0.0009	0.2268	0.0208	0.2253	0.2073	0.0869	0.0076	0.0019	0.003	0.0027	0.0027	0.0075	0.0874	0.0019	0.0029	0.0118	0.003	0.005	0.0085	0.0666	0.0015	0.0023	0.0015	0.0038	18.99	11	13.7	17269	1.08	3.33
Muscicapa striata	0.4775	0.2043	0.3182	0.295097	18.03	135.09	115.18	77.13	0.0061	0.0015	0.2514	0.0169	0.2138	0.1762	0.1221	0.0124	0.0013	0.0022	0.0022	0.0042	0.0062	0.0878	0.0015	0.002	0.0054	0.0024	0.0015	0.014	0.06	0.002	0.002	0.0013	0.0034	13.7	7.5	11	5896	0.89	6.43
Nucifraga caryocatactes	0.4473	0.2342	0.3185	0.194976	18.14	141.04	118.98	40.45	0.0066	0.0044	0.2145	0.0134	0.2204	0.2043	0.1011	0.003	0.0015	0.0022	0.0029	0.0045	0.0035	0.1343	0.0011	0.002	0.0076	0.0031	0.0098	0.0034	0.0497	0.0016	0.0015	0.0006	0.0028	156.53	3.5	19.9	9447	4.85	0
Oenanthe oenanthe	0.5274	0.2373	0.2353	0.255844	17.64	102.12	73.53	43.3	0.0141	0.0012	0.3187	0.0161	0.1905	0.2109	0.0992	0.0191	0.0029	0.0017	0.0025	0.0034	0.0031	0.0658	0.0009	0.0018	0.0058	0.0019	0.0017	0.0059	0.0259	0.0007	0.0008	0.0011	0.0044	23.39	8.25	10.1	5859		4.93
Pandion haliaetus	0.482	0.2269	0.2911	0.234971	18.28	141.49	126.98	36.46	0.0066	0.0019	0.1824	0.0084	0.2892	0.209	0.0502	0.0016	0.001	0.0022	0.0027	0.0023	0.0025	0.1527	0.0005	0.0008	0.0034	0.0078	0.0071	0.0044	0.0526	0.0009	0.0016	0.0012	0.0071	1035	2.5	26.9	13434	19.88	5.66
Panurus biarmicus	0.4477	0.2556	0.2968	0.121631	17.92	117.77	82.21	44.13	0.0068	0.0014	0.2254	0.009	0.2101	0.2373	0.1538	0.0015	0.0012	0.0017	0.0033	0.0047	0.0123	0.0851	0.0006	0.0021	0.0039	0.0028	0.0019	0.0014	0.0246	0.0016	0.0007	0.0009	0.0059	15.3	18	6.9	53488		0
Parus major	0.4376	0.2636	0.2988	0.123829	18.1	118.96	82.22	26.97	0.0052	0.0011	0.1648	0.0048	0.2597	0.2339	0.1539	0.0049	0.0018	0.0025	0.0094	0.0051	0.0037	0.091	0.0012	0.0043	0.0128	0.0031	0.005	0.0057	0.0194	0.0011	0.0016	0.0014	0.0026	17.52	15	15.4	1144921	1.26	0
Passer domesticus	0.5191	0.3172	0.1637	0.186927	17.57	89.53	57.54	53.5	0.0106	0.0018	0.3262	0.033	0.1771	0.2715	0.0636	0.0014	0.0015	0.0022	0.0031	0.0024	0.0048	0.0496	0.0006	0.0022	0.006	0.0032	0.0095	0.0017	0.0217	0.0009	0.0019	0.0011	0.0026	26.32	13.5	19.75	215723	1.32	0
Passer montanus	0.5145	0.2531	0.2324	0.188898	17.78	106.32	79.33	51.86	0.0111	0.002	0.2951	0.0245	0.203	0.2074	0.0933	0.0026	0.0021	0.0022	0.0032	0.003	0.0058	0.0741	0.001	0.0021	0.0147	0.0034	0.0089	0.0039	0.0307	0.001	0.0013	0.001	0.0026	20.04	12.5	13.1	78943	1.46	0
Perdix perdix	0.4933	0.3343	0.1725	0.431884	17.45	84.32	41.57	99.31	0.0078	0.0024	0.2974	0.0386	0.185	0.2859	0.0773	0.0535	0.0023	0.0015	0.0019	0.0019	0.0022	0.0148	0.0004	0.0009	0.0043	0.0008	0.0007	0.0039	0.012	0.0007	0.0012	0.0007	0.0017	389.22	15	5.25	2560	7.75	0
Phalacrocorax aristotelis	0.4864	0.2375	0.2761	0.366534	18.2	146.59	138.71	65.56	0.0072	0.0014	0.2541	0.0156	0.2194	0.2106	0.0234	0.0023	0.0014	0.0031	0.004	0.0054	0.0043	0.1292	0.0019	0.0015	0.0049	0.0059	0.0066	0.0111	0.0785	0.001	0.0011	0.0006	0.0054	1495	3	30.6	39902	30.79	0
Phalacrocorax carbo	0.5019	0.2409	0.2573	0.309755	18.18	132.15	118.16	58.55	0.0082	0.0015	0.2257	0.0214	0.2605	0.1985	0.0379	0.0027	0.0015	0.0041	0.0091	0.0054	0.0044	0.1124	0.0008	0.0024	0.0088	0.0111	0.0063	0.0101	0.059	0.0011	0.0015	0.0011	0.0045	1767	3.5	32.1	44343		5.62
Phoenicurus ochruros	0.4433	0.2199	0.3368	0.235154	18.09	136.23	110.64	73.51	0.005	0.0007	0.2178	0.0078	0.2156	0.1988	0.1589	0.0083	0.001	0.0016	0.0025	0.0043	0.0036	0.0853	0.0011	0.0015	0.0086	0.002	0.0034	0.0069	0.0578	0.0019	0.0016	0.0015	0.0026	16.19	10	10.2	7419	0.87	3.05
Phoenicurus phoenicurus	0.4426	0.244	0.3134	0.160179	17.8	116.78	80.19	81.25	0.0138	0.003	0.2577	0.0126	0.1656	0.2153	0.1952	0.006	0.001	0.002	0.0037	0.0068	0.0038	0.0493	0.0007	0.0021	0.0068	0.0054	0.0027	0.0034	0.0345	0.0014	0.0026	0.0011	0.0035	14.01	12	10.25	12818	0.87	4.73
Phylloscopus collybita	0.5354	0.2072	0.2574	0.297203	17.86	113.38	94.08	98.93	0.0194	0.0016	0.2647	0.0166	0.2456	0.1757	0.109	0.0064	0.0012	0.0019	0.0023	0.0031	0.0036	0.0616	0.001	0.0022	0.0096	0.0014	0.0022	0.0072	0.0575	0.0015	0.0014	0.0007	0.0025	6.64	11	8	151980	0.59	3.51
Pica pica	0.457	0.2896	0.2534	0.246646	17.92	115.99	85.14	84.77	0.0092	0.0013	0.2352	0.0127	0.2076	0.2631	0.1128	0.0067	0.0014	0.0019	0.0053	0.0046	0.0036	0.0638	0.0008	0.002	0.0054	0.0029	0.0033	0.0085	0.0408	0.001	0.0017	0.0013	0.003	223.88	6	21.7	8883	4.31	0
Picus viridis	0.3894	0.3667	0.244	0.247541	18.08	128.38	93.95	37.09	0.003	0.0006	0.1869	0.0159	0.1954	0.3396	0.0708	0.0054	0.0041	0.0027	0.0027	0.0011	0.0022	0.1014	0.001	0.0007	0.006	0.0049	0.0033	0.011	0.0345	0.0007	0.0018	0.0004	0.004	165.39	6	15.1	3648		0
Prunella modularis	0.5098	0.1788	0.3114	0.230572	18.01	119.18	95.2	79.63	0.0229	0.0011	0.2349	0.0094	0.2407	0.132	0.1638	0.0088	0.002	0.0029	0.004	0.0032	0.0034	0.0627	0.0012	0.0072	0.031	0.0021	0.0043	0.0095	0.0451	0.0012	0.0012	0.0018	0.0034	19.19	10	20.8	276262	1.17	1.28
Pyrrhula pyrrhula	0.4732	0.1864	0.3404	0.193008	18.05	122.14	90.87	65.03	0.0035	0.001	0.2116	0.0037	0.2498	0.1552	0.1905	0.0179	0.0022	0.0026	0.007	0.0053	0.0049	0.0679	0.0015	0.0045	0.0165	0.002	0.0042	0.004	0.0346	0.0012	0.003	0.0023	0.0032	25.92	9	12.6	97206	1.99	0
Rallus aquaticus	0.469	0.2697	0.2613	0.294298	18.01	123.05	96.42	51.4	0.009	0.0039	0.2164	0.0153	0.238	0.2389	0.076	0.0186	0.0015	0.0026	0.0043	0.0049	0.004	0.0919	0.0008	0.0019	0.0063	0.0047	0.0027	0.0148	0.0372	0.0011	0.0011	0.0007	0.0033	131.03	17	8.9	5692		1.33
Saxicola torquatus	0.5498	0.2409	0.2093	0.281892	17.53	89.99	60.01	106.78	0.0118	0.0013	0.3283	0.0191	0.2053	0.2156	0.1106	0.0185	0.0013	0.002	0.002	0.0027	0.0041	0.0306	0.0011	0.0015	0.0017	0.0012	0.001	0.006	0.0274	0.0009	0.0012	0.0012	0.0035	13.08	12.5	8.8	6411	0.92	4.88
Scolopax rusticola	0.4901	0.3473	0.1626	0.212792	17.98	97.63	64.49	25.58	0.0052	0.0008	0.254	0.0146	0.2234	0.2845	0.0229	0.0032	0.0021	0.0019	0.0039	0.0055	0.0061	0.0881	0.0053	0.0049	0.0426	0.003	0.0023	0.01	0.0112	0.0008	0.0009	0.0005	0.0023	333.2	4	15.5	10325	7.78	1.5
Sitta europaea	0.4978	0.3201	0.1821	0.126304	17.6	80.79	38.89	69.4	0.01	0.002	0.2609	0.0234	0.2196	0.2783	0.1311	0.0027	0.0025	0.0024	0.0065	0.0023	0.0021	0.0203	0.0018	0.0038	0.0082	0.0014	0.0017	0.0017	0.01	0.0011	0.0017	0.0024	0.0019	23.63	7	12.8	48160		0
Somateria mollissima	0.4798	0.3418	0.1784	0.341928	17.99	112.04	86.91	57.55	0.0077	0.0045	0.2622	0.0241	0.201	0.2795	0.0133	0.0026	0.0034	0.0046	0.0066	0.0035	0.004	0.0911	0.0013	0.0029	0.0213	0.0028	0.0027	0.0049	0.0436	0.0014	0.0058	0.0014	0.0038	2297.5	5	36.8	71432	21.99	0.44
Sterna hirundo	0.4804	0.225	0.2946	0.386965	18.4	148.9	141.1	80.98	0.0043	0.001	0.1844	0.01	0.2842	0.1964	0.0511	0.0054	0.0012	0.0034	0.0039	0.0049	0.0026	0.1138	0.001	0.0029	0.0116	0.0042	0.0041	0.0116	0.0886	0.0011	0.0021	0.0007	0.0055	65.4	2.5	33	45602		5.22
Streptopelia decaocto	0.5087	0.4225	0.0688	0.149709	17.27	65.71	23.3	43.07	0.0119	0.0003	0.3552	0.0575	0.1388	0.3576	0.0274	0.0005	0.0008	0.0014	0.0034	0.0011	0.0029	0.0214	0.0004	0.0011	0.0031	0.0025	0.0031	0.0004	0.0059	0.0003	0.0007	0.0006	0.0017	149.89	9	17.7	11628	3.42	0
Strix aluco	0.4839	0.2147	0.3015	0.288557	18.16	133.49	115.67	89.48	0.0039	0.0014	0.2303	0.0065	0.2432	0.1859	0.1106	0.0044	0.0024	0.0031	0.005	0.0061	0.0037	0.0868	0.0013	0.0019	0.0131	0.0043	0.003	0.0049	0.0688	0.0016	0.0028	0.0012	0.004	470.4	3.5	22.4	41616		0
Sturnus vulgaris	0.5239	0.2254	0.2507	0.293179	17.96	118.48	99.65	60.87	0.0086	0.0015	0.2797	0.0178	0.2302	0.1827	0.0713	0.0083	0.0019	0.0023	0.0032	0.0037	0.0041	0.0906	0.001	0.0019	0.018	0.004	0.0036	0.0091	0.0489	0.0012	0.0021	0.0013	0.003	79.8	7.5	22.9	141831	3.16	1.21
Sylvia atricapilla	0.5117	0.1799	0.3084	0.344682	17.9	127.53	107.89	85.6	0.0223	0.0033	0.2622	0.0178	0.2191	0.1442	0.1131	0.033	0.0016	0.0037	0.0028	0.0043	0.0046	0.075	0.0014	0.0026	0.0107	0.0023	0.0028	0.0101	0.0574	0.0017	0.0012	0.0008	0.002	17.98	5	13.8	219945	1.5	3.59
Sylvia communis	0.5597	0.1901	0.2502	0.294165	17.78	103	79.97	91.66	0.0164	0.0028	0.2763	0.0115	0.2609	0.1576	0.1123	0.0196	0.0018	0.0025	0.0029	0.0037	0.0051	0.0515	0.0032	0.0021	0.014	0.0018	0.0021	0.007	0.0394	0.0015	0.0014	0.0007	0.0019	15.04	4.5	9	67455		5.49
Tachybaptus ruficollis	0.496	0.1915	0.3125	0.15808	18.25	130.3	107.24	13.32	0.006	0.0012	0.1844	0.021	0.2916	0.1477	0.0927	0.0052	0.0016	0.0028	0.0029	0.0018	0.0058	0.1503	0.0011	0.0078	0.0165	0.0101	0.0023	0.0229	0.0131	0.0034	0.0023	0.002	0.0035	124.6	10	17.5	643		5.17
Tadorna tadorna	0.4124	0.3133	0.2743	0.298578	18.21	143.83	120.32	32.4	0.0174	0.0029	0.2106	0.0454	0.1702	0.2336	0.0345	0.0043	0.0043	0.011	0.0179	0.008	0.004	0.1179	0.002	0.0024	0.0116	0.0197	0.0084	0.031	0.0323	0.0008	0.002	0.0008	0.0072	1317.5	9	24.75	7771		1.47
Lyrurus tetrix	0.4508	0.2174	0.3318	0.183243	17.98	113.11	71.43	33.19	0.0026	0.0009	0.1517	0.0048	0.2891	0.202	0.2067	0.032	0.0034	0.0022	0.0023	0.0021	0.0055	0.0542	0.0009	0.0044	0.006	0.0016	0.001	0.0085	0.0115	0.0007	0.0014	0.0009	0.0036	1340	8.5	12.25	1034		0
Troglodytes troglodytes	0.5668	0.2238	0.2094	0.299427	17.58	94.3	70.29	94.79	0.017	0.0018	0.3395	0.0293	0.2038	0.1786	0.0935	0.0122	0.002	0.0025	0.0034	0.003	0.0025	0.0426	0.001	0.003	0.0094	0.003	0.0022	0.0077	0.0359	0.001	0.0012	0.0013	0.0026	9.58	13	6.8	160599	0.75	0
Turdus iliacus	0.4429	0.3762	0.1809	0.291321	17.86	109.21	76.43	61.98	0.0059	0.0015	0.2509	0.026	0.1811	0.3368	0.0435	0.003	0.0011	0.002	0.0031	0.0031	0.004	0.0737	0.0008	0.002	0.0074	0.0023	0.0016	0.0047	0.0393	0.0011	0.0014	0.0008	0.003	66.25	10	17.3	19283	2.6	1.34
Turdus merula	0.4787	0.331	0.1902	0.306519	17.85	105.97	76.11	59.91	0.0076	0.0016	0.2915	0.019	0.1746	0.2826	0.0525	0.0051	0.0017	0.0021	0.004	0.0039	0.004	0.0651	0.0012	0.002	0.0224	0.0039	0.0023	0.0138	0.0324	0.0009	0.0014	0.0008	0.0033	98.1	10	21.8	448507	3.34	0
Turdus philomelos	0.4739	0.338	0.188	0.294681	17.83	105.2	73.84	50.56	0.0093	0.0018	0.276	0.0188	0.18	0.2988	0.0463	0.0062	0.0042	0.0059	0.0041	0.0078	0.0036	0.0679	0.0019	0.0018	0.0135	0.0041	0.0029	0.0103	0.0291	0.001	0.0011	0.001	0.0027	74.99	10	17.7	68179	2.61	1.87
Turdus pilaris	0.527	0.3919	0.0811	0.35635	17.37	72.45	36.92	97.21	0.0103	0.0031	0.3555	0.047	0.1574	0.3348	0.0122	0.0017	0.0011	0.0019	0.0018	0.0064	0.0022	0.0288	0.0006	0.0012	0.0043	0.0013	0.0013	0.0032	0.02	0.0007	0.0009	0.0005	0.0018	97.46	8.25	18.1	13829		1.22
Turdus viscivorus	0.4817	0.3082	0.2101	0.285578	17.87	111.47	84.19	60.46	0.0052	0.001	0.2733	0.0196	0.1966	0.2779	0.0577	0.0051	0.0009	0.002	0.0027	0.0039	0.0045	0.0782	0.0005	0.0025	0.0059	0.0035	0.0025	0.0102	0.0391	0.0021	0.0011	0.0011	0.0031	89.88	8	21.25	3733	3.97	0
Tyto alba	0.4781	0.1961	0.3257	0.213387	18.19	136.81	116.78	47.66	0.0045	0.0013	0.2106	0.007	0.2576	0.1683	0.1158	0.0057	0.0013	0.0023	0.0058	0.0061	0.0039	0.1222	0.0011	0.0017	0.0121	0.0047	0.0034	0.0038	0.0514	0.0015	0.0017	0.001	0.0052	234.78	8.25	17.9	98470	6.46	0
Vanellus vanellus	0.5088	0.2451	0.2461	0.260463	17.99	120.56	99.41	32.42	0.0083	0.0048	0.2622	0.0106	0.2333	0.2171	0.043	0.0076	0.0016	0.0019	0.0022	0.0082	0.006	0.1149	0.0013	0.0016	0.0087	0.0057	0.0041	0.0199	0.03	0.0015	0.0018	0.0005	0.0032	194.69	4	24.5	24126		1.62
